# Supplementary material for: An economic, square-shaped flat-field illumination module for TIRF-based super-resolution microscopy
Source: Biophys Rep (N Y). 2022 Jan 25;2(1):100044. doi: 10.1016/j.bpr.2022.100044 (PMC8914601; doi:10.1016/j.bpr.2022.100044)
Supplement: Data S1. [file mmc2.zip]

Archive with 1 entries (1 files):
- bpr_100044_mmc2.step
