# Supplementary material for: An economic, square-shaped flat-field illumination module for TIRF-based super-resolution microscopy
Source: Biophys Rep (N Y). 2022 Jan 25;2(1):100044. doi: 10.1016/j.bpr.2022.100044 (PMC8914601; doi:10.1016/j.bpr.2022.100044)
Supplement: Data S1. [file mmc2.zip › bpr_100044_mmc2.step]

ISO-10303-21;
HEADER;
/* Generated by software containing ST-Developer
 * from STEP Tools, Inc. (www.steptools.com) 
 */

FILE_DESCRIPTION(
/* description */ (''),
/* implementation_level */ '2;1');

FILE_NAME(
/* name */ 
'C:/Users/yw525/Desktop/Models/Clip_fiber/Clip_fiber_304-111 v1.step',
/* time_stamp */ '2021-10-11T11:51:40+01:00',
/* author */ (''),
/* organization */ (''),
/* preprocessor_version */ 'ST-DEVELOPER v18.1',
/* originating_system */ 'Autodesk Translation Framework v10.10.0.1391',

/* authorisation */ '');

FILE_SCHEMA (('AUTOMOTIVE_DESIGN { 1 0 10303 214 3 1 1 }'));
ENDSEC;

DATA;
#10=MECHANICAL_DESIGN_GEOMETRIC_PRESENTATION_REPRESENTATION('',(#13),#465);
#11=SHAPE_REPRESENTATION_RELATIONSHIP('SRR','None',#472,#12);
#12=ADVANCED_BREP_SHAPE_REPRESENTATION('',(#14),#464);
#13=STYLED_ITEM('',(#481),#14);
#14=MANIFOLD_SOLID_BREP('Body2',#273);
#15=FACE_BOUND('',#45,.T.);
#16=FACE_BOUND('',#46,.T.);
#17=FACE_BOUND('',#55,.T.);
#18=FACE_BOUND('',#57,.T.);
#19=PLANE('',#293);
#20=PLANE('',#297);
#21=PLANE('',#300);
#22=PLANE('',#301);
#23=PLANE('',#304);
#24=PLANE('',#307);
#25=PLANE('',#308);
#26=PLANE('',#309);
#27=PLANE('',#310);
#28=FACE_OUTER_BOUND('',#42,.T.);
#29=FACE_OUTER_BOUND('',#43,.T.);
#30=FACE_OUTER_BOUND('',#44,.T.);
#31=FACE_OUTER_BOUND('',#47,.T.);
#32=FACE_OUTER_BOUND('',#48,.T.);
#33=FACE_OUTER_BOUND('',#49,.T.);
#34=FACE_OUTER_BOUND('',#50,.T.);
#35=FACE_OUTER_BOUND('',#51,.T.);
#36=FACE_OUTER_BOUND('',#52,.T.);
#37=FACE_OUTER_BOUND('',#53,.T.);
#38=FACE_OUTER_BOUND('',#54,.T.);
#39=FACE_OUTER_BOUND('',#56,.T.);
#40=FACE_OUTER_BOUND('',#58,.T.);
#41=FACE_OUTER_BOUND('',#59,.T.);
#42=EDGE_LOOP('',(#182,#183,#184,#185));
#43=EDGE_LOOP('',(#186,#187,#188,#189));
#44=EDGE_LOOP('',(#190,#191,#192,#193));
#45=EDGE_LOOP('',(#194));
#46=EDGE_LOOP('',(#195));
#47=EDGE_LOOP('',(#196,#197,#198,#199));
#48=EDGE_LOOP('',(#200,#201,#202,#203,#204,#205,#206,#207,#208,#209));
#49=EDGE_LOOP('',(#210,#211,#212,#213));
#50=EDGE_LOOP('',(#214,#215,#216,#217,#218,#219,#220,#221,#222,#223));
#51=EDGE_LOOP('',(#224,#225,#226,#227));
#52=EDGE_LOOP('',(#228,#229,#230,#231));
#53=EDGE_LOOP('',(#232,#233,#234,#235));
#54=EDGE_LOOP('',(#236,#237,#238,#239));
#55=EDGE_LOOP('',(#240));
#56=EDGE_LOOP('',(#241,#242,#243,#244));
#57=EDGE_LOOP('',(#245));
#58=EDGE_LOOP('',(#246,#247,#248,#249));
#59=EDGE_LOOP('',(#250,#251,#252,#253));
#60=LINE('',#392,#86);
#61=LINE('',#398,#87);
#62=LINE('',#403,#88);
#63=LINE('',#405,#89);
#64=LINE('',#407,#90);
#65=LINE('',#408,#91);
#66=LINE('',#412,#92);
#67=LINE('',#416,#93);
#68=LINE('',#421,#94);
#69=LINE('',#425,#95);
#70=LINE('',#426,#96);
#71=LINE('',#428,#97);
#72=LINE('',#429,#98);
#73=LINE('',#431,#99);
#74=LINE('',#435,#100);
#75=LINE('',#436,#101);
#76=LINE('',#440,#102);
#77=LINE('',#443,#103);
#78=LINE('',#444,#104);
#79=LINE('',#446,#105);
#80=LINE('',#448,#106);
#81=LINE('',#451,#107);
#82=LINE('',#453,#108);
#83=LINE('',#454,#109);
#84=LINE('',#456,#110);
#85=LINE('',#457,#111);
#86=VECTOR('',#317,2.25);
#87=VECTOR('',#324,2.25);
#88=VECTOR('',#329,10.);
#89=VECTOR('',#330,10.);
#90=VECTOR('',#331,10.);
#91=VECTOR('',#332,10.);
#92=VECTOR('',#335,10.);
#93=VECTOR('',#338,10.);
#94=VECTOR('',#343,10.);
#95=VECTOR('',#346,10.);
#96=VECTOR('',#347,10.);
#97=VECTOR('',#348,10.);
#98=VECTOR('',#349,10.);
#99=VECTOR('',#350,10.);
#100=VECTOR('',#355,10.);
#101=VECTOR('',#356,10.);
#102=VECTOR('',#359,10.);
#103=VECTOR('',#362,10.);
#104=VECTOR('',#363,10.);
#105=VECTOR('',#364,10.);
#106=VECTOR('',#365,10.);
#107=VECTOR('',#370,10.);
#108=VECTOR('',#373,10.);
#109=VECTOR('',#374,10.);
#110=VECTOR('',#377,10.);
#111=VECTOR('',#378,10.);
#112=CIRCLE('',#288,2.25);
#113=CIRCLE('',#289,2.25);
#114=CIRCLE('',#291,2.25);
#115=CIRCLE('',#292,2.25);
#116=CIRCLE('',#295,1.8);
#117=CIRCLE('',#296,1.8);
#118=CIRCLE('',#298,1.8);
#119=CIRCLE('',#299,2.25);
#120=CIRCLE('',#302,2.25);
#121=CIRCLE('',#303,1.8);
#122=VERTEX_POINT('',#389);
#123=VERTEX_POINT('',#391);
#124=VERTEX_POINT('',#395);
#125=VERTEX_POINT('',#397);
#126=VERTEX_POINT('',#401);
#127=VERTEX_POINT('',#402);
#128=VERTEX_POINT('',#404);
#129=VERTEX_POINT('',#406);
#130=VERTEX_POINT('',#410);
#131=VERTEX_POINT('',#411);
#132=VERTEX_POINT('',#413);
#133=VERTEX_POINT('',#415);
#134=VERTEX_POINT('',#419);
#135=VERTEX_POINT('',#420);
#136=VERTEX_POINT('',#422);
#137=VERTEX_POINT('',#424);
#138=VERTEX_POINT('',#427);
#139=VERTEX_POINT('',#430);
#140=VERTEX_POINT('',#434);
#141=VERTEX_POINT('',#438);
#142=VERTEX_POINT('',#439);
#143=VERTEX_POINT('',#441);
#144=VERTEX_POINT('',#445);
#145=VERTEX_POINT('',#447);
#146=EDGE_CURVE('',#122,#122,#112,.T.);
#147=EDGE_CURVE('',#122,#123,#60,.T.);
#148=EDGE_CURVE('',#123,#123,#113,.T.);
#149=EDGE_CURVE('',#124,#124,#114,.T.);
#150=EDGE_CURVE('',#124,#125,#61,.T.);
#151=EDGE_CURVE('',#125,#125,#115,.T.);
#152=EDGE_CURVE('',#126,#127,#62,.T.);
#153=EDGE_CURVE('',#126,#128,#63,.T.);
#154=EDGE_CURVE('',#129,#128,#64,.T.);
#155=EDGE_CURVE('',#127,#129,#65,.T.);
#156=EDGE_CURVE('',#130,#131,#66,.T.);
#157=EDGE_CURVE('',#131,#132,#116,.T.);
#158=EDGE_CURVE('',#132,#133,#67,.T.);
#159=EDGE_CURVE('',#130,#133,#117,.T.);
#160=EDGE_CURVE('',#134,#135,#68,.T.);
#161=EDGE_CURVE('',#136,#135,#118,.T.);
#162=EDGE_CURVE('',#136,#137,#69,.T.);
#163=EDGE_CURVE('',#137,#126,#70,.T.);
#164=EDGE_CURVE('',#127,#138,#71,.T.);
#165=EDGE_CURVE('',#138,#132,#72,.T.);
#166=EDGE_CURVE('',#131,#139,#73,.T.);
#167=EDGE_CURVE('',#134,#139,#119,.T.);
#168=EDGE_CURVE('',#140,#138,#74,.T.);
#169=EDGE_CURVE('',#140,#129,#75,.T.);
#170=EDGE_CURVE('',#141,#142,#76,.T.);
#171=EDGE_CURVE('',#142,#143,#120,.T.);
#172=EDGE_CURVE('',#143,#130,#77,.T.);
#173=EDGE_CURVE('',#133,#140,#78,.T.);
#174=EDGE_CURVE('',#128,#144,#79,.T.);
#175=EDGE_CURVE('',#144,#145,#80,.T.);
#176=EDGE_CURVE('',#145,#141,#121,.T.);
#177=EDGE_CURVE('',#137,#144,#81,.T.);
#178=EDGE_CURVE('',#135,#141,#82,.T.);
#179=EDGE_CURVE('',#145,#136,#83,.T.);
#180=EDGE_CURVE('',#142,#134,#84,.T.);
#181=EDGE_CURVE('',#139,#143,#85,.T.);
#182=ORIENTED_EDGE('',*,*,#146,.F.);
#183=ORIENTED_EDGE('',*,*,#147,.T.);
#184=ORIENTED_EDGE('',*,*,#148,.F.);
#185=ORIENTED_EDGE('',*,*,#147,.F.);
#186=ORIENTED_EDGE('',*,*,#149,.F.);
#187=ORIENTED_EDGE('',*,*,#150,.T.);
#188=ORIENTED_EDGE('',*,*,#151,.F.);
#189=ORIENTED_EDGE('',*,*,#150,.F.);
#190=ORIENTED_EDGE('',*,*,#152,.F.);
#191=ORIENTED_EDGE('',*,*,#153,.T.);
#192=ORIENTED_EDGE('',*,*,#154,.F.);
#193=ORIENTED_EDGE('',*,*,#155,.F.);
#194=ORIENTED_EDGE('',*,*,#146,.T.);
#195=ORIENTED_EDGE('',*,*,#149,.T.);
#196=ORIENTED_EDGE('',*,*,#156,.T.);
#197=ORIENTED_EDGE('',*,*,#157,.T.);
#198=ORIENTED_EDGE('',*,*,#158,.T.);
#199=ORIENTED_EDGE('',*,*,#159,.F.);
#200=ORIENTED_EDGE('',*,*,#160,.T.);
#201=ORIENTED_EDGE('',*,*,#161,.F.);
#202=ORIENTED_EDGE('',*,*,#162,.T.);
#203=ORIENTED_EDGE('',*,*,#163,.T.);
#204=ORIENTED_EDGE('',*,*,#152,.T.);
#205=ORIENTED_EDGE('',*,*,#164,.T.);
#206=ORIENTED_EDGE('',*,*,#165,.T.);
#207=ORIENTED_EDGE('',*,*,#157,.F.);
#208=ORIENTED_EDGE('',*,*,#166,.T.);
#209=ORIENTED_EDGE('',*,*,#167,.F.);
#210=ORIENTED_EDGE('',*,*,#168,.T.);
#211=ORIENTED_EDGE('',*,*,#164,.F.);
#212=ORIENTED_EDGE('',*,*,#155,.T.);
#213=ORIENTED_EDGE('',*,*,#169,.F.);
#214=ORIENTED_EDGE('',*,*,#170,.T.);
#215=ORIENTED_EDGE('',*,*,#171,.T.);
#216=ORIENTED_EDGE('',*,*,#172,.T.);
#217=ORIENTED_EDGE('',*,*,#159,.T.);
#218=ORIENTED_EDGE('',*,*,#173,.T.);
#219=ORIENTED_EDGE('',*,*,#169,.T.);
#220=ORIENTED_EDGE('',*,*,#154,.T.);
#221=ORIENTED_EDGE('',*,*,#174,.T.);
#222=ORIENTED_EDGE('',*,*,#175,.T.);
#223=ORIENTED_EDGE('',*,*,#176,.T.);
#224=ORIENTED_EDGE('',*,*,#177,.T.);
#225=ORIENTED_EDGE('',*,*,#174,.F.);
#226=ORIENTED_EDGE('',*,*,#153,.F.);
#227=ORIENTED_EDGE('',*,*,#163,.F.);
#228=ORIENTED_EDGE('',*,*,#178,.T.);
#229=ORIENTED_EDGE('',*,*,#176,.F.);
#230=ORIENTED_EDGE('',*,*,#179,.T.);
#231=ORIENTED_EDGE('',*,*,#161,.T.);
#232=ORIENTED_EDGE('',*,*,#180,.T.);
#233=ORIENTED_EDGE('',*,*,#167,.T.);
#234=ORIENTED_EDGE('',*,*,#181,.T.);
#235=ORIENTED_EDGE('',*,*,#171,.F.);
#236=ORIENTED_EDGE('',*,*,#173,.F.);
#237=ORIENTED_EDGE('',*,*,#158,.F.);
#238=ORIENTED_EDGE('',*,*,#165,.F.);
#239=ORIENTED_EDGE('',*,*,#168,.F.);
#240=ORIENTED_EDGE('',*,*,#151,.T.);
#241=ORIENTED_EDGE('',*,*,#175,.F.);
#242=ORIENTED_EDGE('',*,*,#177,.F.);
#243=ORIENTED_EDGE('',*,*,#162,.F.);
#244=ORIENTED_EDGE('',*,*,#179,.F.);
#245=ORIENTED_EDGE('',*,*,#148,.T.);
#246=ORIENTED_EDGE('',*,*,#172,.F.);
#247=ORIENTED_EDGE('',*,*,#181,.F.);
#248=ORIENTED_EDGE('',*,*,#166,.F.);
#249=ORIENTED_EDGE('',*,*,#156,.F.);
#250=ORIENTED_EDGE('',*,*,#170,.F.);
#251=ORIENTED_EDGE('',*,*,#178,.F.);
#252=ORIENTED_EDGE('',*,*,#160,.F.);
#253=ORIENTED_EDGE('',*,*,#180,.F.);
#254=CYLINDRICAL_SURFACE('',#287,2.25);
#255=CYLINDRICAL_SURFACE('',#290,2.25);
#256=CYLINDRICAL_SURFACE('',#294,1.8);
#257=CYLINDRICAL_SURFACE('',#305,1.8);
#258=CYLINDRICAL_SURFACE('',#306,2.25);
#259=ADVANCED_FACE('',(#28),#254,.F.);
#260=ADVANCED_FACE('',(#29),#255,.F.);
#261=ADVANCED_FACE('',(#30,#15,#16),#19,.T.);
#262=ADVANCED_FACE('',(#31),#256,.F.);
#263=ADVANCED_FACE('',(#32),#20,.F.);
#264=ADVANCED_FACE('',(#33),#21,.T.);
#265=ADVANCED_FACE('',(#34),#22,.T.);
#266=ADVANCED_FACE('',(#35),#23,.T.);
#267=ADVANCED_FACE('',(#36),#257,.F.);
#268=ADVANCED_FACE('',(#37),#258,.F.);
#269=ADVANCED_FACE('',(#38,#17),#24,.F.);
#270=ADVANCED_FACE('',(#39,#18),#25,.F.);
#271=ADVANCED_FACE('',(#40),#26,.F.);
#272=ADVANCED_FACE('',(#41),#27,.F.);
#273=CLOSED_SHELL('',(#259,#260,#261,#262,#263,#264,#265,#266,#267,#268,
#269,#270,#271,#272));
#274=DERIVED_UNIT_ELEMENT(#276,1.);
#275=DERIVED_UNIT_ELEMENT(#467,-3.);
#276=(
MASS_UNIT()
NAMED_UNIT(*)
SI_UNIT(.KILO.,.GRAM.)
);
#277=DERIVED_UNIT((#274,#275));
#278=MEASURE_REPRESENTATION_ITEM('density measure',
POSITIVE_RATIO_MEASURE(7850.),#277);
#279=PROPERTY_DEFINITION_REPRESENTATION(#284,#281);
#280=PROPERTY_DEFINITION_REPRESENTATION(#285,#282);
#281=REPRESENTATION('material name',(#283),#464);
#282=REPRESENTATION('density',(#278),#464);
#283=DESCRIPTIVE_REPRESENTATION_ITEM('Steel','Steel');
#284=PROPERTY_DEFINITION('material property','material name',#474);
#285=PROPERTY_DEFINITION('material property','density of part',#474);
#286=AXIS2_PLACEMENT_3D('placement',#387,#311,#312);
#287=AXIS2_PLACEMENT_3D('',#388,#313,#314);
#288=AXIS2_PLACEMENT_3D('',#390,#315,#316);
#289=AXIS2_PLACEMENT_3D('',#393,#318,#319);
#290=AXIS2_PLACEMENT_3D('',#394,#320,#321);
#291=AXIS2_PLACEMENT_3D('',#396,#322,#323);
#292=AXIS2_PLACEMENT_3D('',#399,#325,#326);
#293=AXIS2_PLACEMENT_3D('',#400,#327,#328);
#294=AXIS2_PLACEMENT_3D('',#409,#333,#334);
#295=AXIS2_PLACEMENT_3D('',#414,#336,#337);
#296=AXIS2_PLACEMENT_3D('',#417,#339,#340);
#297=AXIS2_PLACEMENT_3D('',#418,#341,#342);
#298=AXIS2_PLACEMENT_3D('',#423,#344,#345);
#299=AXIS2_PLACEMENT_3D('',#432,#351,#352);
#300=AXIS2_PLACEMENT_3D('',#433,#353,#354);
#301=AXIS2_PLACEMENT_3D('',#437,#357,#358);
#302=AXIS2_PLACEMENT_3D('',#442,#360,#361);
#303=AXIS2_PLACEMENT_3D('',#449,#366,#367);
#304=AXIS2_PLACEMENT_3D('',#450,#368,#369);
#305=AXIS2_PLACEMENT_3D('',#452,#371,#372);
#306=AXIS2_PLACEMENT_3D('',#455,#375,#376);
#307=AXIS2_PLACEMENT_3D('',#458,#379,#380);
#308=AXIS2_PLACEMENT_3D('',#459,#381,#382);
#309=AXIS2_PLACEMENT_3D('',#460,#383,#384);
#310=AXIS2_PLACEMENT_3D('',#461,#385,#386);
#311=DIRECTION('axis',(0.,0.,1.));
#312=DIRECTION('refdir',(1.,0.,0.));
#313=DIRECTION('center_axis',(-1.,0.,0.));
#314=DIRECTION('ref_axis',(0.,1.,0.));
#315=DIRECTION('center_axis',(-1.,0.,0.));
#316=DIRECTION('ref_axis',(0.,1.,0.));
#317=DIRECTION('',(-1.,0.,0.));
#318=DIRECTION('center_axis',(1.,0.,0.));
#319=DIRECTION('ref_axis',(0.,1.,0.));
#320=DIRECTION('center_axis',(-1.,0.,0.));
#321=DIRECTION('ref_axis',(0.,1.,0.));
#322=DIRECTION('center_axis',(-1.,0.,0.));
#323=DIRECTION('ref_axis',(0.,1.,0.));
#324=DIRECTION('',(-1.,0.,0.));
#325=DIRECTION('center_axis',(1.,0.,0.));
#326=DIRECTION('ref_axis',(0.,1.,0.));
#327=DIRECTION('center_axis',(1.,0.,0.));
#328=DIRECTION('ref_axis',(0.,1.,0.));
#329=DIRECTION('',(0.,-1.,0.));
#330=DIRECTION('',(0.,0.,1.));
#331=DIRECTION('',(0.,1.,0.));
#332=DIRECTION('',(0.,0.,1.));
#333=DIRECTION('center_axis',(0.,0.,1.));
#334=DIRECTION('ref_axis',(1.,0.,0.));
#335=DIRECTION('',(0.,0.,-1.));
#336=DIRECTION('center_axis',(0.,0.,-1.));
#337=DIRECTION('ref_axis',(1.,0.,0.));
#338=DIRECTION('',(0.,0.,1.));
#339=DIRECTION('center_axis',(0.,0.,-1.));
#340=DIRECTION('ref_axis',(1.,0.,0.));
#341=DIRECTION('center_axis',(0.,0.,1.));
#342=DIRECTION('ref_axis',(1.,0.,0.));
#343=DIRECTION('',(0.,1.,0.));
#344=DIRECTION('center_axis',(0.,0.,-1.));
#345=DIRECTION('ref_axis',(1.,0.,0.));
#346=DIRECTION('',(0.,1.,0.));
#347=DIRECTION('',(1.,0.,0.));
#348=DIRECTION('',(-1.,0.,0.));
#349=DIRECTION('',(0.,1.,0.));
#350=DIRECTION('',(0.,1.,0.));
#351=DIRECTION('center_axis',(0.,0.,-1.));
#352=DIRECTION('ref_axis',(1.,0.,0.));
#353=DIRECTION('center_axis',(0.,-1.,0.));
#354=DIRECTION('ref_axis',(1.,0.,0.));
#355=DIRECTION('',(0.,0.,-1.));
#356=DIRECTION('',(1.,0.,0.));
#357=DIRECTION('center_axis',(0.,0.,1.));
#358=DIRECTION('ref_axis',(1.,0.,0.));
#359=DIRECTION('',(0.,-1.,0.));
#360=DIRECTION('center_axis',(0.,0.,-1.));
#361=DIRECTION('ref_axis',(1.,0.,0.));
#362=DIRECTION('',(0.,-1.,0.));
#363=DIRECTION('',(0.,-1.,0.));
#364=DIRECTION('',(-1.,0.,0.));
#365=DIRECTION('',(0.,-1.,0.));
#366=DIRECTION('center_axis',(0.,0.,-1.));
#367=DIRECTION('ref_axis',(1.,0.,0.));
#368=DIRECTION('center_axis',(0.,1.,0.));
#369=DIRECTION('ref_axis',(-1.,0.,0.));
#370=DIRECTION('',(0.,0.,1.));
#371=DIRECTION('center_axis',(0.,0.,1.));
#372=DIRECTION('ref_axis',(1.,0.,0.));
#373=DIRECTION('',(0.,0.,1.));
#374=DIRECTION('',(0.,0.,-1.));
#375=DIRECTION('center_axis',(0.,0.,1.));
#376=DIRECTION('ref_axis',(1.,0.,0.));
#377=DIRECTION('',(0.,0.,-1.));
#378=DIRECTION('',(0.,0.,1.));
#379=DIRECTION('center_axis',(1.,0.,0.));
#380=DIRECTION('ref_axis',(0.,-1.,0.));
#381=DIRECTION('center_axis',(1.,0.,0.));
#382=DIRECTION('ref_axis',(0.,-1.,0.));
#383=DIRECTION('center_axis',(1.,0.,0.));
#384=DIRECTION('ref_axis',(0.,-1.,0.));
#385=DIRECTION('center_axis',(1.,0.,0.));
#386=DIRECTION('ref_axis',(0.,-1.,0.));
#387=CARTESIAN_POINT('',(0.,0.,0.));
#388=CARTESIAN_POINT('Origin',(5.5,13.0000001639128,10.0000001490116));
#389=CARTESIAN_POINT('',(5.5,10.7500001639128,10.0000001490116));
#390=CARTESIAN_POINT('Origin',(5.5,13.0000001639128,10.0000001490116));
#391=CARTESIAN_POINT('',(0.5,10.7500001639128,10.0000001490116));
#392=CARTESIAN_POINT('',(5.5,10.7500001639128,10.0000001490116));
#393=CARTESIAN_POINT('Origin',(0.5,13.0000001639128,10.0000001490116));
#394=CARTESIAN_POINT('Origin',(5.5,-13.0000001937151,10.0000001490116));
#395=CARTESIAN_POINT('',(5.5,-15.2500001937151,10.0000001490116));
#396=CARTESIAN_POINT('Origin',(5.5,-13.0000001937151,10.0000001490116));
#397=CARTESIAN_POINT('',(0.5,-15.2500001937151,10.0000001490116));
#398=CARTESIAN_POINT('',(5.5,-15.2500001937151,10.0000001490116));
#399=CARTESIAN_POINT('Origin',(0.5,-13.0000001937151,10.0000001490116));
#400=CARTESIAN_POINT('Origin',(5.5,-16.1,0.));
#401=CARTESIAN_POINT('',(5.5,16.1,0.));
#402=CARTESIAN_POINT('',(5.5,-16.1,0.));
#403=CARTESIAN_POINT('',(5.5,16.1,0.));
#404=CARTESIAN_POINT('',(5.5,16.1,20.));
#405=CARTESIAN_POINT('',(5.5,16.1,0.));
#406=CARTESIAN_POINT('',(5.5,-16.1,20.));
#407=CARTESIAN_POINT('',(5.5,16.1,20.));
#408=CARTESIAN_POINT('',(5.5,-16.1,0.));
#409=CARTESIAN_POINT('Origin',(0.,-8.00000011920929,0.));
#410=CARTESIAN_POINT('',(0.5,-6.27083847263023,20.));
#411=CARTESIAN_POINT('',(0.5,-6.27083847263023,0.));
#412=CARTESIAN_POINT('',(0.5,-6.27083847263023,0.));
#413=CARTESIAN_POINT('',(0.5,-9.72916176578835,0.));
#414=CARTESIAN_POINT('Origin',(0.,-8.00000011920929,0.));
#415=CARTESIAN_POINT('',(0.5,-9.72916176578835,20.));
#416=CARTESIAN_POINT('',(0.5,-9.72916176578835,0.));
#417=CARTESIAN_POINT('Origin',(0.,-8.00000011920929,20.));
#418=CARTESIAN_POINT('Origin',(0.,0.,0.));
#419=CARTESIAN_POINT('',(0.5,2.19374109684803,0.));
#420=CARTESIAN_POINT('',(0.5,6.27083847263023,0.));
#421=CARTESIAN_POINT('',(0.5,3.13541923631512,0.));
#422=CARTESIAN_POINT('',(0.5,9.72916176578835,0.));
#423=CARTESIAN_POINT('Origin',(0.,8.00000011920929,0.));
#424=CARTESIAN_POINT('',(0.5,16.1,0.));
#425=CARTESIAN_POINT('',(0.5,8.05,0.));
#426=CARTESIAN_POINT('',(-5.5,16.1,0.));
#427=CARTESIAN_POINT('',(0.5,-16.1,0.));
#428=CARTESIAN_POINT('',(5.5,-16.1,0.));
#429=CARTESIAN_POINT('',(0.5,-4.86458088289417,0.));
#430=CARTESIAN_POINT('',(0.5,-2.19374109684803,0.));
#431=CARTESIAN_POINT('',(0.5,-1.09687054842401,0.));
#432=CARTESIAN_POINT('Origin',(0.,0.,0.));
#433=CARTESIAN_POINT('Origin',(-5.5,-16.1,0.));
#434=CARTESIAN_POINT('',(0.5,-16.1,20.));
#435=CARTESIAN_POINT('',(0.5,-16.1,10.));
#436=CARTESIAN_POINT('',(5.5,-16.1,20.));
#437=CARTESIAN_POINT('Origin',(0.,0.,20.));
#438=CARTESIAN_POINT('',(0.5,6.27083847263023,20.));
#439=CARTESIAN_POINT('',(0.5,2.19374109684803,20.));
#440=CARTESIAN_POINT('',(0.5,3.13541923631512,20.));
#441=CARTESIAN_POINT('',(0.5,-2.19374109684803,20.));
#442=CARTESIAN_POINT('Origin',(0.,0.,20.));
#443=CARTESIAN_POINT('',(0.5,-1.09687054842401,20.));
#444=CARTESIAN_POINT('',(0.5,-4.86458088289417,20.));
#445=CARTESIAN_POINT('',(0.5,16.1,20.));
#446=CARTESIAN_POINT('',(-5.5,16.1,20.));
#447=CARTESIAN_POINT('',(0.5,9.72916176578835,20.));
#448=CARTESIAN_POINT('',(0.5,8.05,20.));
#449=CARTESIAN_POINT('Origin',(0.,8.00000011920929,20.));
#450=CARTESIAN_POINT('Origin',(5.5,16.1,0.));
#451=CARTESIAN_POINT('',(0.5,16.1,10.));
#452=CARTESIAN_POINT('Origin',(0.,8.00000011920929,0.));
#453=CARTESIAN_POINT('',(0.5,6.27083847263023,0.));
#454=CARTESIAN_POINT('',(0.5,9.72916176578835,0.));
#455=CARTESIAN_POINT('Origin',(0.,0.,0.));
#456=CARTESIAN_POINT('',(0.5,2.19374109684803,0.));
#457=CARTESIAN_POINT('',(0.5,-2.19374109684803,0.));
#458=CARTESIAN_POINT('Origin',(0.5,-9.72916176578835,20.));
#459=CARTESIAN_POINT('Origin',(0.5,16.1,20.));
#460=CARTESIAN_POINT('Origin',(0.5,-2.19374109684803,20.));
#461=CARTESIAN_POINT('Origin',(0.5,6.27083847263023,20.));
#462=UNCERTAINTY_MEASURE_WITH_UNIT(LENGTH_MEASURE(0.01),#466,
'DISTANCE_ACCURACY_VALUE',
'Maximum model space distance between geometric entities at asserted c
onnectivities');
#463=UNCERTAINTY_MEASURE_WITH_UNIT(LENGTH_MEASURE(0.01),#466,
'DISTANCE_ACCURACY_VALUE',
'Maximum model space distance between geometric entities at asserted c
onnectivities');
#464=(
GEOMETRIC_REPRESENTATION_CONTEXT(3)
GLOBAL_UNCERTAINTY_ASSIGNED_CONTEXT((#462))
GLOBAL_UNIT_ASSIGNED_CONTEXT((#466,#468,#469))
REPRESENTATION_CONTEXT('','3D')
);
#465=(
GEOMETRIC_REPRESENTATION_CONTEXT(3)
GLOBAL_UNCERTAINTY_ASSIGNED_CONTEXT((#463))
GLOBAL_UNIT_ASSIGNED_CONTEXT((#466,#468,#469))
REPRESENTATION_CONTEXT('','3D')
);
#466=(
LENGTH_UNIT()
NAMED_UNIT(*)
SI_UNIT(.MILLI.,.METRE.)
);
#467=(
LENGTH_UNIT()
NAMED_UNIT(*)
SI_UNIT($,.METRE.)
);
#468=(
NAMED_UNIT(*)
PLANE_ANGLE_UNIT()
SI_UNIT($,.RADIAN.)
);
#469=(
NAMED_UNIT(*)
SI_UNIT($,.STERADIAN.)
SOLID_ANGLE_UNIT()
);
#470=SHAPE_DEFINITION_REPRESENTATION(#471,#472);
#471=PRODUCT_DEFINITION_SHAPE('',$,#474);
#472=SHAPE_REPRESENTATION('',(#286),#464);
#473=PRODUCT_DEFINITION_CONTEXT('part definition',#478,'design');
#474=PRODUCT_DEFINITION('Clip_fiber_304-111','Clip_fiber_304-111 v1',#475,
#473);
#475=PRODUCT_DEFINITION_FORMATION('',$,#480);
#476=PRODUCT_RELATED_PRODUCT_CATEGORY('Clip_fiber_304-111 v1',
'Clip_fiber_304-111 v1',(#480));
#477=APPLICATION_PROTOCOL_DEFINITION('international standard',
'automotive_design',2009,#478);
#478=APPLICATION_CONTEXT(
'Core Data for Automotive Mechanical Design Process');
#479=PRODUCT_CONTEXT('part definition',#478,'mechanical');
#480=PRODUCT('Clip_fiber_304-111','Clip_fiber_304-111 v1',$,(#479));
#481=PRESENTATION_STYLE_ASSIGNMENT((#482));
#482=SURFACE_STYLE_USAGE(.BOTH.,#483);
#483=SURFACE_SIDE_STYLE('',(#484));
#484=SURFACE_STYLE_FILL_AREA(#485);
#485=FILL_AREA_STYLE('Steel - Satin',(#486));
#486=FILL_AREA_STYLE_COLOUR('Steel - Satin',#487);
#487=COLOUR_RGB('Steel - Satin',0.627450980392157,0.627450980392157,0.627450980392157);
ENDSEC;
END-ISO-10303-21;
